# Supplementary material for: Antineoplastic kinase inhibitors: A new class of potent anti-amoebic compounds
Source: PLoS Negl Trop Dis. 2021 Feb 8;15(2):e0008425. doi: 10.1371/journal.pntd.0008425 (PMC7895358; doi:10.1371/journal.pntd.0008425)
Supplement: S1 Dataset — (XLSX) [file pntd.0008425.s002.xlsx]

## Sheet: Primary EC50s
Drug Name	Concentration (µM)	% Inhibition replicate 1	% Inhibition replicate 2	% Inhibition replicate 3	Average
Ibrutinib	50	98.6821	99.0532	100.289	99.3413
Ibrutinib	18.75	90.9405	91.7681	91.2417	91.3168
Ibrutinib	7.031	82.8007	83.0202	85.4389	83.7533
Ibrutinib	2.637	73.5283	73.6254	79.0863	75.4133
Ibrutinib	0.989	51.8246	52.6464	48.9417	51.1375
Ibrutinib	0.371	32.9883	29.542	23.78	28.7701
Ibrutinib	0.139	0.512504	8.16473	19.6246	9.43395
Ibrutinib	0.052	2.68248	-1.74101	13.206	4.71582
Dasatinib	50	97.2649	99.4277	100.041	98.9112
Dasatinib	18.75	83.7527	86.0382	86.4271	85.406
Dasatinib	7.031	74.6379	77.6293	79.834	77.3671
Dasatinib	2.637	63.9526	66.8543	72.161	67.656
Dasatinib	0.989	38.3731	41.4662	48.8789	42.9061
Dasatinib	0.371	9.12313	16.7153	28.9562	18.2649
Dasatinib	0.139	-13.812	-7.01252	7.32828	-4.49874
Dasatinib	0.052	-11.4936	-7.42833	4.86935	-4.68421
Bosutinib	50	105.658	105.738	105.651	105.682
Bosutinib	18.75	105.07	105.068	105.048	105.062
Bosutinib	7.031	96.3062	95.061	94.892	95.4197
Bosutinib	2.637	62.3559	60.3238	62.5618	61.7472
Bosutinib	0.989	16.2521	24.6173	31.9723	24.2806
Bosutinib	0.371	-4.16936	3.95882	3.91414	1.23453
Bosutinib	0.139	-18.5802	-7.88766	-8.60451	-11.6908
Bosutinib	0.052	-9.2456	-11.0989	-15.3786	-11.9077
Nilotinib	50	64.7883	68.4262	69.4939	67.5695
Nilotinib	18.75	64.4737	69.0497	71.5598	68.3611
Nilotinib	7.031	42.9413	48.0749	47.1668	46.061
Nilotinib	2.637	30.4719	36.1016	33.5198	33.3645
Nilotinib	0.989	16.8538	25.0526	29.5581	23.8215
Nilotinib	0.371	12.117	19.7514	16.3287	16.0657
Nilotinib	0.139	7.17668	15.9099	20.1886	14.4251
Nilotinib	0.052	-1.13783	3.57697	2.46998	1.63637
Gefitinib	50	78.1645	78.8395	80.5111	79.1717
Gefitinib	18.75	63.3793	65.2236	63.9388	64.1806
Gefitinib	7.031	44.0188	47.617	45.5211	45.719
Gefitinib	2.637	31.7415	27.7463	30.967	30.1516
Gefitinib	0.989	11.3754	16.8797	11.4635	13.2395
Gefitinib	0.371	13.4439	14.6384	14.4793	14.1872
Gefitinib	0.139	5.8105	11.0848	9.90638	8.93389
Gefitinib	0.052	3.12759	3.02805	-1.78403	1.4572
Sunitinib	50	95.5051	95.9585	95.8926	95.7854
Sunitinib	18.75	46.1559	46.6764	50.1477	47.66
Sunitinib	7.031	36.2046	34.82	35.3567	35.4604
Sunitinib	2.637	26.3181	22.9104	18.9	22.7095
Sunitinib	0.989	21.8728	20.6085	24.1284	22.2033
Sunitinib	0.371	19.7375	19.8405	21.5698	20.3826
Sunitinib	0.139	15.2159	14.9163	21.3373	17.1565
Sunitinib	0.052	3.24961	4.73947	13.5039	7.16434
Afatinib	50	78.145	79.5585	80.4272	79.3769
Afatinib	18.75	56.6207	56.0146	59.036	57.2238
Afatinib	7.031	36.9588	39.9882	48.0286	41.6585
Afatinib	2.637	13.0436	21.1591	30.0265	21.4097
Afatinib	0.989	2.56021	9.91464	19.8844	10.7864
Afatinib	0.371	-3.28817	0.315014	8.44792	1.82492
Afatinib	0.139	-10.4668	-0.133794	5.65559	-1.64833
Afatinib	0.052	-17.7217	-5.65251	-3.02791	-8.80072
Crizotinib	50	98.1024	98.6933	98.5981	98.4646
Crizotinib	18.75	36.2152	43.671	46.6467	42.1776
Crizotinib	7.031	20.8514	26.9161	27.8496	25.2057
Crizotinib	2.637	16.3583	22.7336	25.962	21.6846
Crizotinib	0.989	16.254	24.4712	27.5854	22.7702
Crizotinib	0.371	14.2568	22.7778	24.9661	20.6669
Crizotinib	0.139	11.2324	18.6524	19.6209	16.5019
Crizotinib	0.052	-11.5781	3.5817	8.61695	0.206851
Erlotinib	50	45.8441	51.6986	49.2956	48.9461
Erlotinib	18.75	40.0345	45.8692	41.648	42.5172
Erlotinib	7.031	20.6557	25.2014	32.667	26.1747
Erlotinib	2.637	10.203	15.8839	24.596	16.8943
Erlotinib	0.989	6.8162	6.46671	23.1851	12.156
Erlotinib	0.371	0.35482	-0.280963	18.6433	6.23905
Erlotinib	0.139	-1.31268	-1.39644	11.5004	2.93044
Erlotinib	0.052	-10.822	-6.92508	-9.82684	-9.19131
Dabrafenib	50	48.9167	50.4739	51.1214	50.1707
Dabrafenib	18.75	24.0337	22.9136	24.6893	23.8789
Dabrafenib	7.031	16.0227	13.4153	13.8936	14.4439
Dabrafenib	2.637	6.86193	4.47305	6.76926	6.03474
Dabrafenib	0.989	8.37443	7.71543	5.63774	7.24253
Dabrafenib	0.371	3.54061	3.97765	3.82206	3.78011
Dabrafenib	0.139	5.43524	2.65965	7.2269	5.10726
Dabrafenib	0.052	-1.37788	-1.35728	-4.29075	-2.34197
Vemurafenib	50	22.0007	27.4534	29.2371	26.2304
Vemurafenib	18.75	18.2881	22.5384	30.3137	23.7134
Vemurafenib	7.031	4.28542	15.5617	19.9561	13.2677
Vemurafenib	2.637	2.43312	14.6464	22.1425	13.074
Vemurafenib	0.989	3.05093	15.7424	17.7686	12.1873
Vemurafenib	0.371	-2.57346	9.38124	13.2414	6.68307
Vemurafenib	0.139	0.370307	8.39502	8.16735	5.64422
Vemurafenib	0.052	-8.17841	5.05883	5.77389	0.88477
Imatinib	50	26.3823	22.9293	25.844	25.0519
Imatinib	18.75	30.0029	34.3589	38.3594	34.2404
Imatinib	7.031	28.4777	24.7734	32.9807	28.744
Imatinib	2.637	27.1255	27.0805	31.7229	28.643
Imatinib	0.989	25.9095	28.946	31.5051	28.7869
Imatinib	0.371	26.8711	26.6473	27.8983	27.1389
Imatinib	0.139	20.1897	20.7882	25.0034	21.9938
Imatinib	0.052	6.40351	8.34969	12.2002	8.98446
