# Supplementary material for: Antineoplastic kinase inhibitors: A new class of potent anti-amoebic compounds
Source: PLoS Negl Trop Dis. 2021 Feb 8;15(2):e0008425. doi: 10.1371/journal.pntd.0008425 (PMC7895358; doi:10.1371/journal.pntd.0008425)
Supplement: S2 Dataset — (XLSX) [file pntd.0008425.s003.xlsx]

## Sheet: Primary EC50s
Drug Name	Concentration (µM)	% Inhibition replicate 1	% Inhibition replicate 2	% Inhibition replicate 3	Average
Ponatinib	50	101.708	101.91	101.907	101.842
Ponatinib	18.75	101.683	101.868	101.872	101.808
Ponatinib	7.031	101.073	101.193	101.258	101.175
Ponatinib	2.637	100.268	100.436	100.462	100.389
Ponatinib	0.989	97.9097	98.3066	98.0974	98.1045
Ponatinib	0.371	92.2129	92.5747	92.4826	92.4234
Ponatinib	0.139	86.0571	86.3584	85.7808	86.0654
Ponatinib	0.052	76.6775	75.5048	75.4183	75.8669
Neratinib	50	98.8617	98.967	98.7736	98.8674
Neratinib	18.75	98.8742	98.8955	98.7869	98.8522
Neratinib	7.031	98.4154	98.6437	98.244	98.4344
Neratinib	2.637	94.1809	94.1229	93.3034	93.869
Neratinib	0.989	80.4562	81.2054	79.4121	80.3579
Neratinib	0.371	54.3328	54.2904	54.0256	54.2163
Neratinib	0.139	23.1284	29.6728	28.3317	27.0443
Neratinib	0.052	10.0599	16.2056	11.8996	12.7217
Olmutinib	50	98.785	98.5772	98.3741	98.5787
Olmutinib	18.75	96.7665	97.016	96.3163	96.6996
Olmutinib	7.031	90.6906	90.9372	89.011	90.213
Olmutinib	2.637	83.1325	83.0866	80.2626	82.1606
Olmutinib	0.989	62.122	63.5367	58.0198	61.2262
Olmutinib	0.371	37.3904	38.2832	34.0921	36.5886
Olmutinib	0.139	17.4008	16.8562	10.985	15.0807
Olmutinib	0.052	5.5394	8.40121	7.83626	7.25896
Acalabrutinib	50	101.722	101.727	101.748	101.732
Acalabrutinib	18.75	96.1664	95.2084	96.0903	95.8217
Acalabrutinib	7.031	71.1924	70.7635	72.9527	71.6362
Acalabrutinib	2.637	52.626	49.7756	51.618	51.3399
Acalabrutinib	0.989	28.7061	28.9269	28.1235	28.5855
Acalabrutinib	0.371	16.0287	18.774	19.4307	18.0778
Acalabrutinib	0.139	8.463	10.8544	9.35341	9.55695
Acalabrutinib	0.052	2.25517	8.7523	8.59263	6.53337
Nintedanib	50	94.0353	94.5391	92.1678	93.5808
Nintedanib	18.75	74.6389	74.6978	71.613	73.6499
Nintedanib	7.031	53.7688	54.7212	51.9642	53.4847
Nintedanib	2.637	37.5667	40.546	36.6038	38.2388
Nintedanib	0.989	29.3764	26.9748	23.8506	26.7339
Nintedanib	0.371	21.9571	19.5281	16.026	19.1704
Nintedanib	0.139	17.0974	14.705	9.55036	13.7842
Nintedanib	0.052	8.57287	10.2708	1.81708	6.88691
Cediranib	50	95.1048	95.7239	94.3729	95.0672
Cediranib	18.75	68.4408	65.133	63.6396	65.7378
Cediranib	7.031	42.6716	43.0634	39.1422	41.6257
Cediranib	2.637	29.8963	31.9031	25.8571	29.2189
Cediranib	0.989	17.9529	22.2202	14.4866	18.2199
Cediranib	0.371	15.6322	13.9533	12.7634	14.1163
Cediranib	0.139	14.5935	12.1112	4.84752	10.5174
Cediranib	0.052	3.55981	7.25844	2.5201	4.44612
Vandetanib	50	77.5724	80.7708	79.7655	79.3696
Vandetanib	18.75	55.9658	59.6377	59.8455	58.483
Vandetanib	7.031	42.5376	46.4836	46.3938	45.1383
Vandetanib	2.637	24.5673	33.4431	29.8455	29.2853
Vandetanib	0.989	17.2462	22.4107	22.7751	20.8107
Vandetanib	0.371	8.87745	15.6581	12.1769	12.2375
Vandetanib	0.139	11.6794	15.5454	14.8979	14.0409
Vandetanib	0.052	0.633186	6.98571	7.46159	5.02683
Masitinib	50	74.469	74.8036	73.5388	74.2705
Masitinib	18.75	51.311	54.1777	51.6385	52.3757
Masitinib	7.031	35.5285	38.6903	33.3692	35.8626
Masitinib	2.637	23.5165	24.4458	22.1019	23.3547
Masitinib	0.989	16.9994	19.5555	16.2467	17.6005
Masitinib	0.371	12.5017	17.1084	14.1825	14.5975
Masitinib	0.139	17.5009	12.7042	13.2559	14.487
Masitinib	0.052	5.77208	12.848	6.67751	8.43253
Regorafenib	50	77.3038	78.9872	75.9827	77.4246
Regorafenib	18.75	52.8912	53.9263	52.309	53.0422
Regorafenib	7.031	30.7125	32.2098	26.6622	29.8615
Regorafenib	2.637	13.0926	13.6496	14.3441	13.6955
Regorafenib	0.989	6.16463	9.28156	10.3476	8.59792
Regorafenib	0.371	-2.30294	7.07286	2.15691	2.30894
Regorafenib	0.139	1.19434	5.76538	6.57394	4.51122
Regorafenib	0.052	-0.299353	3.55201	5.28896	2.8472
Sorafenib	50	96.6341	95.099	94.1598	95.2977
Sorafenib	18.75	40.2628	41.5904	34.8397	38.8976
Sorafenib	7.031	20.7529	21.4979	20.9318	21.0609
Sorafenib	2.637	16.929	17.7118	14.3368	16.3259
Sorafenib	0.989	17.2707	12.6029	10.5169	13.4635
Sorafenib	0.371	10.6485	10.2409	5.85475	8.91472
Sorafenib	0.139	10.0585	10.8868	6.88178	9.27568
Sorafenib	0.052	8.26213	5.22811	1.27189	4.92071
Pazopanib	50	28.0053	36.4002	41.2849	35.2301
Pazopanib	18.75	32.6133	40.0402	44.0884	38.914
Pazopanib	7.031	34.7486	34.3784	34.4609	34.5293
Pazopanib	2.637	22.7416	21.5769	25.2391	23.1859
Pazopanib	0.989	19.4849	22.7555	22.7191	21.6532
Pazopanib	0.371	10.2396	14.575	13.4768	12.7638
Pazopanib	0.139	10.8557	18.5844	15.9731	15.1377
Pazopanib	0.052	10.7119	10.6585	11.812	11.0608
Axitinib	50	34.1143	34.0206	32.4034	33.5128
Axitinib	18.75	28.4808	30.8543	30.5905	29.9752
Axitinib	7.031	26.5673	23.1783	23.3221	24.3559
Axitinib	2.637	15.3768	18.9769	12.958	15.7706
Axitinib	0.989	13.1169	16.0786	12.0353	13.7436
Axitinib	0.371	13.6789	17.3711	11.2352	14.0951
Axitinib	0.139	13.7577	15.0949	11.8193	13.5573
Axitinib	0.052	5.8712	14.2424	7.71884	9.27748
