# Supplementary material for: Antineoplastic kinase inhibitors: A new class of potent anti-amoebic compounds
Source: PLoS Negl Trop Dis. 2021 Feb 8;15(2):e0008425. doi: 10.1371/journal.pntd.0008425 (PMC7895358; doi:10.1371/journal.pntd.0008425)
Supplement: S3 Dataset — (XLSX) [file pntd.0008425.s004.xlsx]

## Sheet: Sheet6
Treatment	Replicates luminescence values						(Scaled to average fresh cells luminescence value) x 6250						Average	Standard Deviation
10µM Dasatinib	1815500	1602980	1844580	1747240			3825.59	3377.77	3886.87	3681.76			3693	227.054
10µM Bosutinib	335720	292960	509000	376820			707.424	617.321	1072.56	794.029			797.833	196.847
10µM Ibrutinib	1088680	1086080	1504520	1219780			2294.05	2288.57	3170.3	2570.3			2580.81	414.426
10µM Ponatinib	369120	394320	463480	537060			777.804	830.905	976.638	1131.68			929.258	158.99
10µM Neratinib	284380	357100	424680	570060			599.241	752.476	894.879	1201.22			861.954	256.379
10µM Olmutinib	569020	682620	782300	780960			1199.03	1438.41	1648.45	1645.63			1482.88	213.267
10µM MNZ	489400	436740	405720	501980	493440	480380	1031.26	920.292	854.927	1057.76	1039.77	1012.25	986.043	80.3444
0.5% DMSO	6386420	6901940	7066700	6973520	7003340	7261360	13457.4	14543.7	14890.8	14694.5	14757.3	15301	14607.5	619.381
6250 Fresh Cells	3067400	3068740	2799720	2969360	2945800	2945240	6463.58	6466.4	5899.53	6256.99	6207.34	6206.16	6250	209.316
