# Supplementary material for: Antineoplastic kinase inhibitors: A new class of potent anti-amoebic compounds
Source: PLoS Negl Trop Dis. 2021 Feb 8;15(2):e0008425. doi: 10.1371/journal.pntd.0008425 (PMC7895358; doi:10.1371/journal.pntd.0008425)
Supplement: S4 Dataset — (XLSX) [file pntd.0008425.s005.xlsx]

## Sheet: A-D
Drug	Concentration (𝜇M)	Time (Hr)	% Inhibition replicates			Average
Ponatinib	50	12	70.47	70.0833	72.5059	71.0197
Ponatinib	25	12	29.9149	31.7773	37.9775	33.2232
Ponatinib	12.5	12	10.0574	16.8576	22.6287	16.5146
Ponatinib	6.25	12	3.08875	11.1771	12.4193	8.89506
Ponatinib	3.125	12	4.9377	11.7133	13.1596	9.9369
Ponatinib	1.5625	12	9.97775	15.9873	18.2426	14.7359
Ponatinib	0.78125	12	17.4005	15.5393	20.5187	17.8195
Ponatinib	0.390625	12	21.965	23.3544	23.0865	22.802
Neratinib	50	12	74.0787	72.4214	72.2965	72.9322
Neratinib	25	12	56.9659	56.5809	56.1391	56.562
Neratinib	12.5	12	41.3906	41.295	40.0145	40.9
Neratinib	6.25	12	24.6475	25.6394	22.831	24.3726
Neratinib	3.125	12	12.3034	14.4955	12.2268	13.0086
Neratinib	1.5625	12	1.57342	6.23936	5.75559	4.52279
Neratinib	0.78125	12	-0.838222	-1.5082	2.13429	-0.0707097
Neratinib	0.390625	12	-4.57764	-8.3103	-5.69397	-6.19397
Olmutinib	50	12	42.3694	46.9478	48.2323	45.8499
Olmutinib	25	12	27.2377	32.2264	32.2715	30.5785
Olmutinib	12.5	12	22.0447	25.987	27.3553	25.129
Olmutinib	6.25	12	10.8192	16.94	15.8922	14.5505
Olmutinib	3.125	12	2.11626	6.75018	7.03738	5.30127
Olmutinib	1.5625	12	-10.6417	-6.37882	-7.57901	-8.19984
Olmutinib	0.78125	12	-9.11644	-6.7084	-9.84503	-8.55662
Olmutinib	0.390625	12	-14.7229	-7.72374	-8.55828	-10.335
Metronidazole	50	12	49.1174	48.7256	48.8451	48.896
Metronidazole	25	12	39.5258	39.8243	37.8378	39.0626
Metronidazole	12.5	12	18.4261	18.3679	19.4531	18.749
Metronidazole	6.25	12	1.26368	-2.41983	0.594157	-0.187332
Metronidazole	3.125	12	-2.86573	-2.56366	-3.86258	-3.09732
Metronidazole	1.5625	12	-2.60288	-0.453188	-1.07357	-1.37655
Metronidazole	0.78125	12	-2.75798	-7.81932	-3.62273	-4.73334
Metronidazole	0.390625	12	-1.86302	-2.51271	2.61896	-0.58559
Ponatinib	50	24	95.1787	94.241	95.1398	94.8532
Ponatinib	25	24	69.3463	70.1953	71.241	70.2608
Ponatinib	12.5	24	55.2206	55.7281	55.7792	55.5759
Ponatinib	6.25	24	40.3411	41.3679	43.3609	41.6899
Ponatinib	3.125	24	38.706	39.8326	38.1718	38.9035
Ponatinib	1.5625	24	34.9813	33.8383	34.691	34.5035
Ponatinib	0.78125	24	33.3621	33.7818	35.0382	34.0607
Ponatinib	0.390625	24	38.4098	34.936	37.8813	37.0757
Neratinib	50	24	86.9272	78.7259	86.2973	83.9835
Neratinib	25	24	86.3673	85.3589	84.8268	85.5177
Neratinib	12.5	24	81.0857	79.351	79.1816	79.8727
Neratinib	6.25	24	65.3311	64.6245	64.0433	64.6663
Neratinib	3.125	24	54.3657	53.9294	50.9067	53.0673
Neratinib	1.5625	24	35.2139	36.7574	35.3711	35.7808
Neratinib	0.78125	24	18.7693	17.9812	15.9448	17.5651
Neratinib	0.390625	24	1.9603	4.82094	0.538005	2.43975
Olmutinib	50	24	78.7574	79.3925	81.1754	79.7751
Olmutinib	25	24	64.0009	67.3997	69.3734	66.9247
Olmutinib	12.5	24	58.0405	62.881	62.2298	61.0505
Olmutinib	6.25	24	48.1236	51.2066	54.3488	51.2263
Olmutinib	3.125	24	36.0968	38.7157	38.5605	37.791
Olmutinib	1.5625	24	9.71685	19.3411	22.4266	17.1615
Olmutinib	0.78125	24	2.9899	5.27908	10.1586	6.14253
Olmutinib	0.390625	24	-2.67715	-1.72966	-4.58455	-2.99712
Metronidazole	50	24	87.6378	88.0732	87.266	87.659
Metronidazole	25	24	85.8989	86.7888	85.3792	86.0223
Metronidazole	12.5	24	75.7998	74.4817	76.0807	75.4541
Metronidazole	6.25	24	51.6084	51.7572	43.927	49.0975
Metronidazole	3.125	24	28.9599	24.856	27.4613	27.0924
Metronidazole	1.5625	24	19.8562	17.3567	25.0097	20.7409
Metronidazole	0.78125	24	11.5267	12.8869	13.7356	12.7164
Metronidazole	0.390625	24	7.54372	10.1504	11.0207	9.57161
Ponatinib	50	36	98.834	99.0282	98.6653	98.8425
Ponatinib	25	36	84.4874	84.4067	84.7212	84.5385
Ponatinib	12.5	36	73.7829	73.8592	70.0308	72.5576
Ponatinib	6.25	36	60.6439	64.5195	61.9237	62.3624
Ponatinib	3.125	36	48.7562	57.7002	56.215	54.2238
Ponatinib	1.5625	36	43.3742	50.3805	54.584	49.4462
Ponatinib	0.78125	36	47.0155	49.149	49.0477	48.404
Ponatinib	0.390625	36	45.4059	49.7069	40.1263	45.0797
Neratinib	50	36	86.2523	84.7673	85.1006	85.3734
Neratinib	25	36	85.9675	84.1518	83.1333	84.4175
Neratinib	12.5	36	85.9509	84.3944	83.4927	84.6127
Neratinib	6.25	36	81.6029	81.214	80.1877	81.0015
Neratinib	3.125	36	73.8217	73.3317	73.78	73.6444
Neratinib	1.5625	36	60.8589	61.7376	59.7904	60.7956
Neratinib	0.78125	36	41.1697	41.8457	43.7837	42.2664
Neratinib	0.390625	36	16.9114	15.8733	16.3997	16.3948
Olmutinib	50	36	87.2007	88.903	86.4006	87.5014
Olmutinib	25	36	81.7422	83.3603	82.6533	82.5853
Olmutinib	12.5	36	76.6581	79.5698	77.9405	78.0561
Olmutinib	6.25	36	69.3674	72.1018	72.1589	71.2094
Olmutinib	3.125	36	57.644	61.214	61.2321	60.0301
Olmutinib	1.5625	36	29.086	36.9344	38.8296	34.95
Olmutinib	0.78125	36	17.347	17.2994	16.6422	17.0962
Olmutinib	0.390625	36	1.15101	9.29655	8.07581	6.17446
Metronidazole	50	36	83.8506	84.3938	84.4096	84.218
Metronidazole	25	36	83.3822	84.5125	83.1284	83.6744
Metronidazole	12.5	36	82.7357	82.453	82.5553	82.5813
Metronidazole	6.25	36	76.0181	74.2019	74.5803	74.9334
Metronidazole	3.125	36	47.3086	44.4809	44.5044	45.4313
Metronidazole	1.5625	36	28.5607	27.888	25.7363	27.395
Metronidazole	0.78125	36	19.0511	16.1401	18.9921	18.0611
Metronidazole	0.390625	36	14.2748	17.0148	18.2904	16.5267
Ponatinib	50	48	100.032	100.168	100.172	100.124
Ponatinib	25	48	99.1172	98.8729	98.8561	98.9488
Ponatinib	12.5	48	95.1894	94.5255	94.9001	94.8717
Ponatinib	6.25	48	89.2865	88.2811	88.3564	88.6413
Ponatinib	3.125	48	84.7093	84.632	84.7313	84.6909
Ponatinib	1.5625	48	79.3848	78.8526	80.1628	79.4667
Ponatinib	0.78125	48	72.6512	73.3864	74.7215	73.5864
Ponatinib	0.390625	48	64.6464	63.4766	67.8685	65.3305
Neratinib	50	48	87.9053	86.5916	86.5598	87.0189
Neratinib	25	48	88.0464	86.5788	86.0046	86.8766
Neratinib	12.5	48	87.9863	87.0857	86.7798	87.2839
Neratinib	6.25	48	87.4833	86.7525	87.0966	87.1108
Neratinib	3.125	48	82.049	82.5102	81.9193	82.1595
Neratinib	1.5625	48	70.3598	71.1549	72.0128	71.1758
Neratinib	0.78125	48	56.5819	57.003	57.9396	57.1748
Neratinib	0.390625	48	36.8656	38.0605	36.4367	37.1209
Olmutinib	50	48	89.7597	90.1988	89.5654	89.8413
Olmutinib	25	48	87.2144	87.7563	87.4256	87.4654
Olmutinib	12.5	48	83.1526	84.633	84.8218	84.2025
Olmutinib	6.25	48	77.8366	79.5256	80.4201	79.2608
Olmutinib	3.125	48	67.3247	69.8839	70.4889	69.2325
Olmutinib	1.5625	48	48.2838	50.3702	52.458	50.3707
Olmutinib	0.78125	48	27.1878	32.6018	31.7715	30.5204
Olmutinib	0.390625	48	16.6819	20.1225	18.8223	18.5422
Metronidazole	50	48	84.5433	83.9731	84.2803	84.2656
Metronidazole	25	48	86.0382	84.9597	84.9601	85.3193
Metronidazole	12.5	48	87.0136	85.7151	85.2368	85.9885
Metronidazole	6.25	48	84.0856	83.651	82.8164	83.5177
Metronidazole	3.125	48	52.8418	52.9292	51.4408	52.4039
Metronidazole	1.5625	48	37.9714	36.7666	35.2527	36.6636
Metronidazole	0.78125	48	30.9274	27.8007	28.9902	29.2394
Metronidazole	0.390625	48	28.1384	24.265	22.5068	24.9701

## Sheet: E
Time (hr)	Pon	Ner	Olm	Mnz
12	33.23	12.31	13.44	15.17
24	4.547	3.701	2.251	5.829
36	1.154	1.934	0.8553	2.512
48	0.1495	1.268	0.4988	1.742

## Sheet: F
time (hr)	Drug name	% inhibition replicate 1	% inhibition replicate 2	% inhibition replicate 3	% inhibition replicate 4	% inhibition average	values average	scaled to final 1	scaled to final 2	scaled to final 3	scaled to final 4	scaled average	stdev
2	5uM Metronidazole	5.4985	13.4715	-3.20319	-13.1079	0.664719	0.664719	7.70256	18.8715	-4.48717	-18.3622	0.93117	16.0136
2	5 uM Ponatinib	47.4066	39.5978	28.2393	29.6692	36.2282	36.2282	52.3537	43.73	31.1862	32.7653	40.0088	9.94235
2	5 uM Neratinib	63.3169	57.1379	48.401	49.7413	54.6493	54.6493	70.4528	63.5774	53.8558	55.3472	60.8083	7.72106
2	5 uM Olmutinib	28.7241	5.33744	4.80038	-3.59057	8.81783	8.81783	37.8415	7.03161	6.32408	-4.73027	11.6167	18.2939
6	5uM Metronidazole	42.3722	47.3151	32.1322	36.8474	39.6667	39.6667	59.3569	66.2813	45.0123	51.6175	55.567	9.24048
6	5 uM Ponatinib	80.757	80.1534	77.997	75.5917	78.6248	78.6248	89.1844	88.5178	86.1364	83.4801	86.8297	2.58812
6	5 uM Neratinib	70.2506	64.8146	62.1827	59.8118	64.2649	64.2649	78.1679	72.1192	69.1907	66.5526	71.5076	4.98841
6	5 uM Olmutinib	54.3251	48.1622	45.3968	40.7348	47.1547	47.1547	71.5686	63.4496	59.8064	53.6646	62.1223	7.48088
12	5uM Metronidazole	49.4139	50.9151	45.8926	45.7326	47.9886	47.9886	69.2213	71.3242	64.2885	64.0644	67.2246	3.62405
12	5 uM Ponatinib	74.1376	75.9352	75.2917	72.7615	74.5315	74.5315	81.8742	83.8594	83.1487	80.3544	82.3092	1.54038
12	5 uM Neratinib	70.5199	71.8277	66.378	68.0516	69.1943	69.1943	78.4675	79.9227	73.8588	75.7211	76.9925	2.7202
12	5 uM Olmutinib	61.6244	60.997	56.9135	56.2382	58.9433	58.9433	81.1848	80.3583	74.9786	74.0889	77.6526	3.63533
24	5uM Metronidazole	64.9375	67.929	66.3531	62.9318	65.5379	65.5379	90.9675	95.1581	92.9505	88.1578	91.8085	2.97539
24	5 uM Ponatinib	88.5366	88.9147	87.8226	85.7341	87.752	87.752	97.7758	98.1933	96.9873	94.6809	96.9093	1.56753
24	5 uM Neratinib	87.5478	87.9236	84.2727	83.2123	85.7391	85.7391	97.4145	97.8326	93.7703	92.5904	95.4019	2.61569
24	5 uM Olmutinib	78.2997	75.8854	76.3128	73.1287	75.9067	75.9067	103.153	99.9724	100.536	96.3408	100	2.80591
36	5uM Metronidazole	79.8563	95.8958	96.2919	79.6624	87.9266	87.9266	111.866	134.335	134.89	111.595	123.172	13.2134
36	5 uM Ponatinib	80.2743	95.3452	95.9301	76.0522	86.9004	86.9004	88.6513	105.295	105.941	83.9886	95.9689	11.3062
36	5 uM Neratinib	75.2812	95.1315	95.5776	76.3886	85.5947	85.5947	83.7654	105.853	106.349	84.9976	95.2413	12.5515
36	5 uM Olmutinib	76.791	94.5092	95.2282	77.1185	85.9117	85.9117	101.165	124.508	125.455	101.597	113.181	13.6321
48	5uM Metronidazole	70.6708	73.0648	71.5197	70.2862	71.3854	71.3854	98.999	102.353	100.188	98.4602	100	1.72655
48	5 uM Ponatinib	90.4629	90.3488	90.9578	90.4331	90.5506	90.5506	99.9031	99.7771	100.45	99.8702	100	0.304453
48	5 uM Neratinib	89.9091	89.731	90.5948	89.251	89.8715	89.8715	100.042	99.8437	100.805	99.3096	100	0.619315
48	5 uM Olmutinib	72.909	76.8294	78.7673	75.1196	75.9063	75.9063	96.0513	101.216	103.769	98.9636	100	3.28384
								2hr		Anova: Single Factor
										SUMMARY
										Groups	Count	Sum	Average	Variance
										7.70256	3	-3.97788	-1.32596	354.083
										52.3537	3	107.682	35.8939	46.6775
										70.4528	3	172.78	57.5935	27.4115
										37.8415	3	8.62542	2.87514	43.5068
										ANOVA
										Source of Variation	SS	df	MS	F	P-value	F crit
										Between Groups	7072.25	3	2357.42	19.9917	0.000449329	4.06618
										Within Groups	943.358	8	117.92
										Total	8015.61	11
								6hr		Anova: Single Factor
										SUMMARY
										Groups	Count	Sum	Average	Variance
										59.3569	3	162.911	54.3037	118.504
										89.1844	3	258.134	86.0448	6.35102
										78.1679	3	207.863	69.2875	7.75377
										71.5686	3	176.92	58.9735	24.4568
										ANOVA
										Source of Variation	SS	df	MS	F	P-value	F crit
										Between Groups	1780.39	3	593.463	15.1138	0.00116791	4.06618
										Within Groups	314.131	8	39.2664
										Total	2094.52	11
								12hr		Anova: Single Factor
										SUMMARY
										Groups	Count	Sum	Average	Variance
										69.2213	3	199.677	66.5591	17.0427
										81.8742	3	247.363	82.4542	3.43298
										78.4675	3	229.503	76.5009	9.64888
										81.1848	3	229.426	76.4753	11.5062
										ANOVA
										Source of Variation	SS	df	MS	F	P-value	F crit
										Between Groups	390.763	3	130.254	12.5152	0.00217137	4.06618
										Within Groups	83.2615	8	10.4077
										Total	474.024	11
								24hr		Anova: Single Factor
										SUMMARY
										Groups	Count	Sum	Average	Variance
										90.9675	3	276.267	92.0888	12.8079
										97.7758	3	289.861	96.6205	3.18525
										97.4145	3	284.193	94.7311	7.56253
										103.153	3	296.849	98.9496	5.18363
										ANOVA
										Source of Variation	SS	df	MS	F	P-value	F crit
										Between Groups	76.0326	3	25.3442	3.52746	0.0683555	4.06618
										Within Groups	57.4786	8	7.18482
										Total	133.511	11
								36hr		Anova: Single Factor
										SUMMARY
										Groups	Count	Sum	Average	Variance
										111.866	3	380.82	126.94	176.686
										88.6513	3	295.224	98.4081	156.046
										83.7654	3	297.2	99.0666	148.513
										101.165	3	351.56	117.187	182.5
										ANOVA
										Source of Variation	SS	df	MS	F	P-value	F crit
										Between Groups	1775.65	3	591.885	3.56694	0.0667527	4.06618
										Within Groups	1327.49	8	165.936
										Total	3103.14	11
								48hr		Anova: Single Factor
										SUMMARY
										Groups	Count	Sum	Average	Variance
										98.999	3	301.001	100.334	3.80346
										99.9031	3	300.097	100.032	0.132775
										100.042	3	299.958	99.986	0.574157
										96.0513	3	303.949	101.316	5.78052
										ANOVA
										Source of Variation	SS	df	MS	F	P-value	F crit
										Between Groups	3.44785	3	1.14928	0.446718	0.726355	4.06618
										Within Groups	20.5818	8	2.57273
										Total	24.0297	11
