# Supplementary material for: Antineoplastic kinase inhibitors: A new class of potent anti-amoebic compounds
Source: PLoS Negl Trop Dis. 2021 Feb 8;15(2):e0008425. doi: 10.1371/journal.pntd.0008425 (PMC7895358; doi:10.1371/journal.pntd.0008425)
Supplement: S5 Dataset — (XLSX) [file pntd.0008425.s006.xlsx]

## Sheet: Sheet2
		Treatment	Replicates' % Luminescence relative to control (DMSO)					Average	Standard Deviation
		10µM Ibrutinib	48.7003	15.789				32.2446	23.2718
		10µM Dasatinib	60.6024	132.005				96.3035	50.4891
		10µM Neratinib	160	36				98	87.6812
		10µM Olmutinib	23	74	24	110	191	84.4	69.9021
		10µM Acalabrutinib	190.813	16.4346	48.1342			85.1272	92.8886
		20µM Metronidazole	97	288	243			209.333	99.8516
