# Supplementary material for: Antineoplastic kinase inhibitors: A new class of potent anti-amoebic compounds
Source: PLoS Negl Trop Dis. 2021 Feb 8;15(2):e0008425. doi: 10.1371/journal.pntd.0008425 (PMC7895358; doi:10.1371/journal.pntd.0008425)
Supplement: S6 Dataset — (XLSX) [file pntd.0008425.s007.xlsx]

## Sheet: Primary EC50s
Drug Name	Concentration (µM)	% Inhibition replicate 1	% Inhibition replicate 2	% Inhibition replicate 3	Average
Ponatinib	50	4.7057	3.07367	4.09292	3.95743
Ponatinib	25	0.649923	2.22127	6.26793	3.04637
Ponatinib	12.5	0.322307	3.00694	5.58843	2.97256
Ponatinib	6.25	0.831932	2.92807	5.76437	3.17479
Ponatinib	3.125	3.31939	4.17786	0.844066	2.78044
Ponatinib	1.5625	5.57023	-0.30259	1.63884	2.30216
Ponatinib	0.78125	0.877434	1.85725	1.05641	1.2637
Ponatinib	0.390625	0.395111	4.2628	1.57817	2.07869
Neratinib	50	5.42765	5.41855	5.95548	5.60056
Neratinib	25	-1.53418	3.35275	10.0082	3.94226
Neratinib	12.5	6.85339	2.37294	6.81092	5.34575
Neratinib	6.25	5.22138	2.32137	6.93833	4.82703
Neratinib	3.125	4.29617	5.69157	4.71175	4.89983
Neratinib	1.5625	4.43267	3.92608	-0.169117	2.72988
Neratinib	0.78125	6.13749	2.3062	0.989673	3.14445
Neratinib	0.390625	3.39219	1.00787	-4.52216	-0.0406992
Olmutinib	50	-0.17215	5.44586	-4.31892	0.318263
Olmutinib	25	4.11719	9.96271	3.91698	5.99896
Olmutinib	12.5	4.45997	7.34785	5.91908	5.90897
Olmutinib	6.25	0.361743	1.70557	0.270738	0.779352
Olmutinib	3.125	0.801597	-3.38157	3.94428	0.454769
Olmutinib	1.5625	1.77231	3.38612	-4.66473	0.164566
Olmutinib	0.78125	0.279839	-2.93262	-2.26828	-1.64035
Olmutinib	0.390625	-2.98115	-4.26735	-5.03179	-4.09343
Ibrutinib	50	7.91423	9.72667	2.16132	6.60074
Ibrutinib	25	8.67279	11.4001	5.77752	8.61681
Ibrutinib	12.5	9.88591	10.1291	6.69242	8.90248
Ibrutinib	6.25	7.64497	8.38616	6.00335	7.34482
Ibrutinib	3.125	5.10292	7.00511	6.90667	6.33823
Ibrutinib	1.5625	11.4696	4.686	7.36413	7.83992
Ibrutinib	0.78125	7.4394	1.29853	2.92278	3.8869
Ibrutinib	0.390625	3.59159	3.4584	2.00208	3.01736
Dasatinib	50	10.6821	12.7957	9.25474	10.9108
Dasatinib	25	6.22918	7.09487	1.44619	4.92341
Dasatinib	12.5	8.00977	14.3881	-1.02927	7.12285
Dasatinib	6.25	8.38905	9.86564	5.32296	7.85922
Dasatinib	3.125	4.81339	7.15277	4.6223	5.52949
Dasatinib	1.5625	5.48509	-1.11902	7.28306	3.88304
Dasatinib	0.78125	0.0564578	6.16259	0.537073	2.25204
Dasatinib	0.390625	-2.28003	0.681837	5.18109	1.1943
Bosutinib	50	9.46899	4.9292	1.97023	5.45614
Bosutinib	25	3.96218	3.93323	4.24592	4.04711
Bosutinib	12.5	10.0857	2.56087	4.21407	5.62021
Bosutinib	6.25	1.94997	6.2784	5.38376	4.53737
Bosutinib	3.125	7.34386	4.37041	1.85732	4.52386
Bosutinib	1.5625	6.06125	-2.32635	5.05659	2.9305
Bosutinib	0.78125	-0.331509	0.0709342	-3.67555	-1.31204
Bosutinib	0.390625	-2.09762	0.3981	-4.7439	-2.14781
